# Supplementary material for: Leucocalocybe mongolica inoculation enhances rice growth by reallocating resources from flavonoid defense to development via MYB/bHLH/WRKY networks
Source: Front Plant Sci. 2025 Sep 3;16:1653445. doi: 10.3389/fpls.2025.1653445 (PMC12442037; doi:10.3389/fpls.2025.1653445)
Supplement: Supplementary Table 3 — Other flavonoids HCA, F1-F17 names corresponding to Figure 3B . [file Table2.xlsx]

## Sheet: WRKY
ID	LCK_fpkm	L10_fpkm	L30_fpkm	L50_fpkm	gene_description	KEGG	KEGG pathway	NR	Swissprot	Tremble	KOG	GO	Pfam	TF-Family	TF-Category	TF-Classification
Os01g0289600-WRKY28	3.2595	5.8342	4.54937	7.143	Similar to WRKY transcription factor 28.	K13424 WRKY transcription factor 33 | (RefSeq) probable WRKY transcription factor 26 isoform X1 (A)	ko04016: MAPK signaling pathway - plant; ko04626: Plant-pathogen interaction	Os01g0289600 [Oryza sativa Japonica Group]	WRK47_ARATH RecName: Full=Probable WRKY transcription factor 47; AltName: Full=WRKY DNA-binding protein 47;	A0A0P0V159_ORYSJ SubName: Full=Os01g0289600 protein {ECO:0000313|EMBL:BAS71646.1};	--	GO:0005634,nucleus; GO:0003700,DNA-binding transcription factor activity; GO:0043565,sequence-specific DNA binding; GO:0003674,molecular_function; GO:0140110,transcription regulator activity; GO:0003676,nucleic acid binding; GO:0003677,DNA binding; GO:0005488,binding; GO:0097159,organic cyclic compound binding; GO:1901363,heterocyclic compound binding; GO:0005575,cellular_component; GO:0005622,in…	PF03106.18:WRKY DNA -binding domain	WRKY	TF	WRKY
Os01g0584900-WRKY77	2.43473	3.40903	2.36677	5.76373	WRKY transcription factor 77%2C Resistance to the bacterial pathogen%2C Disease resistance	K18835 WRKY transcription factor 2 | (RefSeq) probable WRKY transcription factor 2 isoform X1 (A)	ko04626: Plant-pathogen interaction	WRKY transcription factor SUSIBA2 [Oryza sativa Japonica Group]	WRK50_ARATH RecName: Full=Probable WRKY transcription factor 50; AltName: Full=WRKY DNA-binding protein 50;	Q94D50_ORYSJ SubName: Full=Os01g0584900 protein {ECO:0000313|EMBL:BAS72891.1}; SubName: Full=WRKY transcription factor 28-like {ECO:0000313|EMBL:BAC01237.1}; SubName: Full=WRKY transcription factor 77 {ECO:0000313|EMBL:DAA05142.1}; SubName: Full=WRKY5 {ECO:0000313|EMBL:AAQ20905.1}; SubName: Full=cDNA clone:002-144-B05, full insert sequence {ECO:0000313|EMBL:BAG98428.1};	--	GO:0005634,nucleus; GO:0003700,DNA-binding transcription factor activity; GO:0043565,sequence-specific DNA binding; GO:0050832,defense response to fungus; GO:0009867,jasmonic acid mediated signaling pathway; GO:0003674,molecular_function; GO:0140110,transcription regulator activity; GO:0003676,nucleic acid binding; GO:0003677,DNA binding; GO:0005488,binding; GO:0097159,organic cyclic compound bin…	PF03106.18:WRKY DNA -binding domain	WRKY	TF	WRKY
Os01g0656400-WRKY15-like	12.166	13.9277	9.86433	5.44397	Similar to WRKY transcription factor 15.	K18835 WRKY transcription factor 2 | (RefSeq) probable WRKY transcription factor 2 (A)	ko04626: Plant-pathogen interaction	transcription factor WRKY98 [Oryza sativa Indica Group]	WRK19_ORYSJ RecName: Full=Transcription factor WRKY19 {ECO:0000305}; Short=OsWRKY19 {ECO:0000303|PubMed:15047897}; AltName: Full=WRKY transcription factor 19 {ECO:0000305};	Q6B6R3_ORYSI SubName: Full=Transcription factor WRKY98 {ECO:0000313|EMBL:AAT84157.1};	--	GO:0005634,nucleus; GO:0003700,DNA-binding transcription factor activity; GO:0000976,transcription cis-regulatory region binding; GO:0006952,defense response; GO:0003674,molecular_function; GO:0140110,transcription regulator activity; GO:0001067,transcription regulatory region nucleic acid binding; GO:0003676,nucleic acid binding; GO:0003677,DNA binding; GO:0003690,double-stranded DNA binding; GO…	PF03106.18:WRKY DNA -binding domain	WRKY	TF	WRKY
Os01g0821300-WRKY	6.75877	14.1506	1.95257	4.12073	WRKY transcription factor%2C Promotion of phosphate accumulation under Pi-replete conditions	K18835 WRKY transcription factor 2 | (RefSeq) probable WRKY transcription factor 2 isoform X1 (A)	ko04626: Plant-pathogen interaction	probable WRKY transcription factor 4 [Oryza sativa Japonica Group]	WRK41_ARATH RecName: Full=Probable WRKY transcription factor 41; AltName: Full=WRKY DNA-binding protein 41;	Q8RUJ6_ORYSJ SubName: Full=Os01g0821300 protein {ECO:0000313|EMBL:BAH91359.1}; SubName: Full=WRKY transcription factor 64-like protein {ECO:0000313|EMBL:BAB85299.1};	--	GO:0005634,nucleus; GO:0003700,DNA-binding transcription factor activity; GO:0000976,transcription cis-regulatory region binding; GO:0003674,molecular_function; GO:0140110,transcription regulator activity; GO:0001067,transcription regulatory region nucleic acid binding; GO:0003676,nucleic acid binding; GO:0003677,DNA binding; GO:0003690,double-stranded DNA binding; GO:0005488,binding; GO:0043565,…	PF03106.18:WRKY DNA -binding domain	WRKY	TF	WRKY
Os01g0821600-WRKY	10.7121	14.7987	3.5618	5.01943	WRKY transcription factor%2C Promotion of phosphate accumulation under Pi-replete conditions	K13425 WRKY transcription factor 22 | (RefSeq) WRKY transcription factor 22 (A)	ko04016: MAPK signaling pathway - plant; ko04626: Plant-pathogen interaction	probable WRKY transcription factor 30 [Oryza sativa Japonica Group]	WRK46_ARATH RecName: Full=Probable WRKY transcription factor 46; AltName: Full=WRKY DNA-binding protein 46;	Q7F3J3_ORYSJ SubName: Full=Os01g0821600 protein {ECO:0000313|EMBL:BAF06562.1}; SubName: Full=WRKY transcription factor 48-like protein {ECO:0000313|EMBL:BAB86484.1};	--	GO:0005730,nucleolus; GO:0005634,nucleus; GO:0000987,cis-regulatory region sequence-specific DNA binding; GO:0003700,DNA-binding transcription factor activity; GO:0043565,sequence-specific DNA binding; GO:0000976,transcription cis-regulatory region binding; GO:0009742,brassinosteroid mediated signaling pathway; GO:0071456,cellular response to hypoxia; GO:0042742,defense response to bacterium; GO:…	PF03106.18:WRKY DNA -binding domain	WRKY	TF	WRKY
Os01g0826400-WRKY	14.28	12.1386	8.57413	6.72387	WRKY transcription factor%2C Negative regulation of abscisic acid and gibberellin signaling in aleurone cells	K13424 WRKY transcription factor 33 | (RefSeq) probable WRKY transcription factor 33 (A)	ko04016: MAPK signaling pathway - plant; ko04626: Plant-pathogen interaction	WRKY transcription factor WRKY24 [Oryza sativa Japonica Group]	WRK24_ORYSJ RecName: Full=WRKY transcription factor WRKY24 {ECO:0000303|PubMed:15047897}; Short=OsWRKY24 {ECO:0000303|PubMed:15047897};	A0A0E0N4D9_ORYRU SubName: Full=Uncharacterized protein {ECO:0000313|EnsemblPlants:ORUFI01G39110.1};	--	GO:0005634,nucleus; GO:0003700,DNA-binding transcription factor activity; GO:0043565,sequence-specific DNA binding; GO:0009738,abscisic acid-activated signaling pathway; GO:0009740,gibberellic acid mediated signaling pathway; GO:0009788,negative regulation of abscisic acid-activated signaling pathway; GO:0009938,negative regulation of gibberellic acid mediated signaling pathway; GO:0045893,positi…	PF03106.18:WRKY DNA -binding domain	WRKY	TF	WRKY
Os02g0181300-WRKY	154.76	116.91	57.2922	77.4006	WRKY transcription factor%2C Defense response	K18835 WRKY transcription factor 2 | (RefSeq) probable WRKY transcription factor 2 isoform X1 (A)	ko04626: Plant-pathogen interaction	RecName: Full=WRKY transcription factor WRKY71; Short=OsWRKY71 [Oryza sativa Indica Group]	WRK71_ORYSI RecName: Full=WRKY transcription factor WRKY71 {ECO:0000303|PubMed:15047897}; Short=OsWRKY71 {ECO:0000303|PubMed:15047897};	A0A0E0NAS6_ORYRU RecName: Full=WRKY domain-containing protein {ECO:0000259|PROSITE:PS50811};	--	GO:0005634,nucleus; GO:0003700,DNA-binding transcription factor activity; GO:1990841,promoter-specific chromatin binding; GO:0043565,sequence-specific DNA binding; GO:0006952,defense response; GO:0050832,defense response to fungus; GO:0009740,gibberellic acid mediated signaling pathway; GO:0009685,gibberellin metabolic process; GO:0009938,negative regulation of gibberellic acid mediated signaling…	PF03106.18:WRKY DNA -binding domain	WRKY	TF	WRKY
Os03g0657400-WRKY	12.9206	9.96533	3.36127	6.28917	Hypothetical conserved gene.	K13424 WRKY transcription factor 33 | (RefSeq) probable WRKY transcription factor 26 isoform X1 (A)	ko04016: MAPK signaling pathway - plant; ko04626: Plant-pathogen interaction	probable WRKY transcription factor 20 isoform X2 [Oryza sativa Japonica Group]	WRK71_ARATH RecName: Full=WRKY transcription factor 71; AltName: Full=WRKY DNA-binding protein 71;	Q6IEM1_ORYSI SubName: Full=WRKY transcription factor 60 {ECO:0000313|EMBL:DAA05125.1};	--	GO:0005634,nucleus; GO:0003700,DNA-binding transcription factor activity; GO:1990837,sequence-specific double-stranded DNA binding; GO:0045893,positive regulation of DNA-templated transcription; GO:0010228,vegetative to reproductive phase transition of meristem; GO:0003674,molecular_function; GO:0140110,transcription regulator activity; GO:0003676,nucleic acid binding; GO:0003677,DNA binding; GO:…	PF03106.18:WRKY DNA -binding domain	WRKY	TF	WRKY
Os03g0758000-WRKY23	24.7755	16.8007	10.1401	7.691	Similar to WRKY23 transcription factor (Fragment).	K13424 WRKY transcription factor 33 | (RefSeq) probable WRKY transcription factor 33 (A)	ko04016: MAPK signaling pathway - plant; ko04626: Plant-pathogen interaction	hypothetical protein OsI_13604 [Oryza sativa Indica Group]	WRK57_ARATH RecName: Full=Probable WRKY transcription factor 57; AltName: Full=WRKY DNA-binding protein 57;	A2XM60_ORYSI RecName: Full=WRKY domain-containing protein {ECO:0000259|PROSITE:PS50811};	--	GO:0005634,nucleus; GO:0003700,DNA-binding transcription factor activity; GO:0000976,transcription cis-regulatory region binding; GO:0006970,response to osmotic stress; GO:0009651,response to salt stress; GO:0009414,response to water deprivation; GO:0003674,molecular_function; GO:0140110,transcription regulator activity; GO:0001067,transcription regulatory region nucleic acid binding; GO:0003676,…	PF03106.18:WRKY DNA -binding domain	WRKY	TF	WRKY
Os04g0605100-WRKY68	92.4526	144.582	181.892	227.135	WRKY transcription factor 68.	K13425 WRKY transcription factor 22 | (RefSeq) WRKY transcription factor 22 (A)	ko04016: MAPK signaling pathway - plant; ko04626: Plant-pathogen interaction	WRKY transcription factor WRKY51-like [Oryza sativa Japonica Group]	WRK11_ARATH RecName: Full=Probable WRKY transcription factor 11; AltName: Full=WRKY DNA-binding protein 11;	A0A0E0DHZ6_9ORYZ RecName: Full=WRKY domain-containing protein {ECO:0000259|PROSITE:PS50811};	--	GO:0005634,nucleus; GO:0005516,calmodulin binding; GO:0003700,DNA-binding transcription factor activity; GO:0000976,transcription cis-regulatory region binding; GO:0042742,defense response to bacterium; GO:0009682,induced systemic resistance; GO:2000022,regulation of jasmonic acid mediated signaling pathway; GO:0009617,response to bacterium; GO:0003674,molecular_function; GO:0005488,binding; GO:0…	PF03106.18:WRKY DNA -binding domain	WRKY	TF	WRKY
Os05g0183100-WRKY	32.1783	24.6009	22.3113	15.5577	WRKY transcription factor%2C Positive regulation of blast and bacteria blight resistance	K18835 WRKY transcription factor 2 | (RefSeq) probable WRKY transcription factor 2 (A)	ko04626: Plant-pathogen interaction	hypothetical protein EE612_027535, partial [Oryza sativa]	WRK50_ARATH RecName: Full=Probable WRKY transcription factor 50; AltName: Full=WRKY DNA-binding protein 50;	A0A0P0WIN4_ORYSJ SubName: Full=Os05g0183100 protein {ECO:0000313|EMBL:BAS92584.1}; Flags: Fragment;	--	GO:0005634,nucleus; GO:0003700,DNA-binding transcription factor activity; GO:0043565,sequence-specific DNA binding; GO:0050832,defense response to fungus; GO:0009867,jasmonic acid mediated signaling pathway; GO:0003674,molecular_function; GO:0140110,transcription regulator activity; GO:0003676,nucleic acid binding; GO:0003677,DNA binding; GO:0005488,binding; GO:0097159,organic cyclic compound bin…	PF03106.18:WRKY DNA -binding domain	WRKY	TF	WRKY
Os05g0322900-WRKY	27.9815	19.4193	8.7879	6.63387	WRKY transcription factor%2C Benzothiadiazole (BTH)-inducible blast resistance	--	--	Os05g0322900 [Oryza sativa Japonica Group]	WR451_ORYSJ RecName: Full=Transcription factor WRKY45-1 {ECO:0000303|PubMed:19700558}; Short=OsWRKY45-1 {ECO:0000303|PubMed:19700558}; AltName: Full=OsWRKY45 {ECO:0000303|PubMed:15618416}; AltName: Full=WRKY transcription factor 45-2 {ECO:0000303|PubMed:19700558};	A0A0E0DPX1_9ORYZ RecName: Full=WRKY domain-containing protein {ECO:0000259|PROSITE:PS50811};	--	GO:0005634,nucleus; GO:0003700,DNA-binding transcription factor activity; GO:0043565,sequence-specific DNA binding; GO:0006952,defense response; GO:0009788,negative regulation of abscisic acid-activated signaling pathway; GO:1900425,negative regulation of defense response to bacterium; GO:0080148,negative regulation of response to water deprivation; GO:0080151,positive regulation of salicylic aci…	PF03106.18:WRKY DNA -binding domain	WRKY	TF	WRKY
Os05g0474800-WRKY	1.35937	1.04097	0.611033	0.9265	WRKY transcription factor%2C Herbivore resistance%2C Defense regulation by the volatile indole	K13424 WRKY transcription factor 33 | (RefSeq) probable WRKY transcription factor 33 (A)	ko04016: MAPK signaling pathway - plant; ko04626: Plant-pathogen interaction	WRKY transcription factor WRKY24 [Oryza sativa Japonica Group]	WRK24_ORYSJ RecName: Full=WRKY transcription factor WRKY24 {ECO:0000303|PubMed:15047897}; Short=OsWRKY24 {ECO:0000303|PubMed:15047897};	Q6IEL1_ORYSI SubName: Full=WRKY transcription factor 70 {ECO:0000313|EMBL:DAA05135.1};	--	GO:0005634,nucleus; GO:0003700,DNA-binding transcription factor activity; GO:0043565,sequence-specific DNA binding; GO:0009738,abscisic acid-activated signaling pathway; GO:0009740,gibberellic acid mediated signaling pathway; GO:0009788,negative regulation of abscisic acid-activated signaling pathway; GO:0009938,negative regulation of gibberellic acid mediated signaling pathway; GO:0045893,positi…	PF03106.18:WRKY DNA -binding domain	WRKY	TF	WRKY
Os05g0537100-WRKY7	14.6022	11.6181	5.67817	4.82737	WRKY transcription factor 7%2C Response to the rice pathogens	K18835 WRKY transcription factor 2 | (RefSeq) probable WRKY transcription factor 2 (A)	ko04626: Plant-pathogen interaction	probable WRKY transcription factor 50 [Oryza sativa Japonica Group]	WRK50_ARATH RecName: Full=Probable WRKY transcription factor 50; AltName: Full=WRKY DNA-binding protein 50;	A0A8J8XV50_ORYSJ RecName: Full=WRKY domain-containing protein {ECO:0000259|PROSITE:PS50811};	--	GO:0005634,nucleus; GO:0003700,DNA-binding transcription factor activity; GO:0043565,sequence-specific DNA binding; GO:0050832,defense response to fungus; GO:0009867,jasmonic acid mediated signaling pathway; GO:0003674,molecular_function; GO:0140110,transcription regulator activity; GO:0003676,nucleic acid binding; GO:0003677,DNA binding; GO:0005488,binding; GO:0097159,organic cyclic compound bin…	PF03106.18:WRKY DNA -binding domain	WRKY	TF	WRKY
Os05g0565900-WRKY	1.29033	2.91653	2.1007	1.7911	DNA-binding WRKY domain containing protein.	K13424 WRKY transcription factor 33 | (RefSeq) probable WRKY transcription factor 33 (A)	ko04016: MAPK signaling pathway - plant; ko04626: Plant-pathogen interaction	WRKY transcription factor 23 [Oryza sativa Japonica Group]	WRK71_ARATH RecName: Full=WRKY transcription factor 71; AltName: Full=WRKY DNA-binding protein 71;	A0A0N7KL92_ORYSJ SubName: Full=Os05g0565900 protein {ECO:0000313|EMBL:BAS95369.1};	--	GO:0005634,nucleus; GO:0003700,DNA-binding transcription factor activity; GO:1990837,sequence-specific double-stranded DNA binding; GO:0045893,positive regulation of DNA-templated transcription; GO:0010228,vegetative to reproductive phase transition of meristem; GO:0003674,molecular_function; GO:0140110,transcription regulator activity; GO:0003676,nucleic acid binding; GO:0003677,DNA binding; GO:…	PF03106.18:WRKY DNA -binding domain	WRKY	TF	WRKY
Os05g0583000-WRKY8	8.00793	14.388	6.22663	9.68387	Similar to WRKY8.	K18835 WRKY transcription factor 2 | (RefSeq) probable WRKY transcription factor 2 (A)	ko04626: Plant-pathogen interaction	WRKY transcription factor 23 isoform X2 [Oryza sativa Japonica Group]	WRK71_ARATH RecName: Full=WRKY transcription factor 71; AltName: Full=WRKY DNA-binding protein 71;	A3C076_ORYSJ SubName: Full=Putative WRKY17 {ECO:0000313|EMBL:AAS16894.1};	--	GO:0005634,nucleus; GO:0003700,DNA-binding transcription factor activity; GO:1990837,sequence-specific double-stranded DNA binding; GO:0045893,positive regulation of DNA-templated transcription; GO:0010228,vegetative to reproductive phase transition of meristem; GO:0003674,molecular_function; GO:0140110,transcription regulator activity; GO:0003676,nucleic acid binding; GO:0003677,DNA binding; GO:…	PF03106.18:WRKY DNA -binding domain	WRKY	TF	WRKY
Os06g0146250-WRKY73	3.80163	5.6373	6.9729	9.6503	Similar to WRKY transcription factor 73.	K13424 WRKY transcription factor 33 | (RefSeq) probable WRKY transcription factor 33 (A)	ko04016: MAPK signaling pathway - plant; ko04626: Plant-pathogen interaction	probable WRKY transcription factor 72 isoform X2 [Oryza sativa Japonica Group]	WRK72_ARATH RecName: Full=Probable WRKY transcription factor 72; AltName: Full=WRKY DNA-binding protein 72;	A0A0P0WSW3_ORYSJ SubName: Full=Os06g0146250 protein {ECO:0000313|EMBL:BAS96138.1};	--	GO:0005634,nucleus; GO:0003700,DNA-binding transcription factor activity; GO:0043565,sequence-specific DNA binding; GO:0006952,defense response; GO:0003674,molecular_function; GO:0140110,transcription regulator activity; GO:0003676,nucleic acid binding; GO:0003677,DNA binding; GO:0005488,binding; GO:0097159,organic cyclic compound binding; GO:1901363,heterocyclic compound binding; GO:0006950,resp…	PF03106.18:WRKY DNA -binding domain	WRKY	TF	WRKY
Os06g0649000-WRKY33	9.3327	8.59473	2.64317	4.82133	PAMP (pathogen-associated molecular pattern)-responsive transrepressor%2C Defense response	K13424 WRKY transcription factor 33 | (RefSeq) probable WRKY transcription factor 33 (A)	ko04016: MAPK signaling pathway - plant; ko04626: Plant-pathogen interaction	Os06g0649000, partial [Oryza sativa Japonica Group]	WRK28_ORYSJ RecName: Full=WRKY transcription factor WRKY28 {ECO:0000303|PubMed:15618416}; Short=OsWRKY28 {ECO:0000303|PubMed:15618416};	A0A0E0Q0V3_ORYRU RecName: Full=WRKY domain-containing protein {ECO:0000259|PROSITE:PS50811};	--	GO:0005634,nucleus; GO:0003700,DNA-binding transcription factor activity; GO:0043565,sequence-specific DNA binding; GO:0006952,defense response; GO:0045892,negative regulation of DNA-templated transcription; GO:1905034,regulation of antifungal innate immune response; GO:0010200,response to chitin; GO:0009620,response to fungus; GO:0003674,molecular_function; GO:0140110,transcription regulator act…	PF03106.18:WRKY DNA -binding domain	WRKY	TF	WRKY
Os07g0111400-WRKY	4.0546	3.3512	4.9875	2.3979	WRKY transcription factor%2C Repression of seed dormancy	K13424 WRKY transcription factor 33 | (RefSeq) probable WRKY transcription factor 33 (A)	ko04016: MAPK signaling pathway - plant; ko04626: Plant-pathogen interaction	probable WRKY transcription factor 57 [Oryza sativa Japonica Group]	WRK57_ARATH RecName: Full=Probable WRKY transcription factor 57; AltName: Full=WRKY DNA-binding protein 57;	Q0D922_ORYSJ SubName: Full=Os07g0111400 protein {ECO:0000313|EMBL:BAF20651.1}; SubName: Full=Putative DNA-binding protein WRKY2 {ECO:0000313|EMBL:BAC15849.1};	--	GO:0005634,nucleus; GO:0003700,DNA-binding transcription factor activity; GO:0000976,transcription cis-regulatory region binding; GO:0006970,response to osmotic stress; GO:0009651,response to salt stress; GO:0009414,response to water deprivation; GO:0003674,molecular_function; GO:0140110,transcription regulator activity; GO:0001067,transcription regulatory region nucleic acid binding; GO:0003676,…	PF03106.18:WRKY DNA -binding domain	WRKY	TF	WRKY
Os08g0198900-WRKY	0.5553	1.22673	1.1944	1.34917	Conserved hypothetical protein.	K13424 WRKY transcription factor 33 | (RefSeq) probable WRKY transcription factor 33 (A)	ko04016: MAPK signaling pathway - plant; ko04626: Plant-pathogen interaction	zinc finger BED domain-containing protein RICESLEEPER 2-like isoform X1 [Oryza sativa Japonica Group]	RSLE2_ORYSJ RecName: Full=Zinc finger BED domain-containing protein RICESLEEPER 2; AltName: Full=Transposase-like protein RICESLEEPER 2;	A0A0E0QFG6_ORYRU SubName: Full=Uncharacterized protein {ECO:0000313|EnsemblPlants:ORUFI08G06360.2};	Tam3-transposase (Ac family)	GO:0005634,nucleus; GO:0003677,DNA binding; GO:0046872,metal ion binding; GO:0046983,protein dimerization activity; GO:0009791,post-embryonic development; GO:0003674,molecular_function; GO:0003676,nucleic acid binding; GO:0005488,binding; GO:0097159,organic cyclic compound binding; GO:1901363,heterocyclic compound binding; GO:0043167,ion binding; GO:0043169,cation binding; GO:0005515,protein bind…	PF14372.9:Domain of unknown function (DUF4413)	WRKY	TF	WRKY
Os08g0235800-WRKY25	16.8892	21.0405	34.5295	25.2514	Similar to WRKY transcription factor 25.	K13425 WRKY transcription factor 22 | (RefSeq) WRKY transcription factor 22 (A)	ko04016: MAPK signaling pathway - plant; ko04626: Plant-pathogen interaction	hypothetical protein EE612_042957, partial [Oryza sativa]	WRK51_ORYSJ RecName: Full=WRKY transcription factor WRKY51 {ECO:0000303|PubMed:15618416}; Short=OsWRKY51 {ECO:0000303|PubMed:15618416};	A0A0P0XDH4_ORYSJ SubName: Full=Os08g0235800 protein {ECO:0000313|EMBL:BAT04463.1}; Flags: Fragment;	--	GO:0005634,nucleus; GO:0003700,DNA-binding transcription factor activity; GO:1990841,promoter-specific chromatin binding; GO:0043565,sequence-specific DNA binding; GO:0009938,negative regulation of gibberellic acid mediated signaling pathway; GO:0009737,response to abscisic acid; GO:0009739,response to gibberellin; GO:0003674,molecular_function; GO:0140110,transcription regulator activity; GO:000…	PF03106.18:WRKY DNA -binding domain	WRKY	TF	WRKY
Os08g0499300-WRKY2	1.2299	1.94153	4.291	1.69487	WRKY transcription factor%2C Disease resistance against X. oryzae%2C Drought tolerance	K18835 WRKY transcription factor 2 | (RefSeq) probable WRKY transcription factor 2 (A)	ko04626: Plant-pathogen interaction	probable WRKY transcription factor 2 [Oryza sativa Japonica Group]	WRKY2_ARATH RecName: Full=Probable WRKY transcription factor 2 {ECO:0000303|Ref.1}; AltName: Full=WRKY DNA-binding protein 2 {ECO:0000303|Ref.1};	A0A0P0XHP3_ORYSJ SubName: Full=Os08g0499300 protein {ECO:0000313|EMBL:BAF24062.1}; SubName: Full=Putative WRKY DNA-binding protein {ECO:0000313|EMBL:BAD08802.1};	--	GO:0005634,nucleus; GO:0003700,DNA-binding transcription factor activity; GO:0046872,metal ion binding; GO:0000976,transcription cis-regulatory region binding; GO:0030010,establishment of cell polarity; GO:0009942,longitudinal axis specification; GO:0009555,pollen development; GO:0006355,regulation of DNA-templated transcription; GO:0003674,molecular_function; GO:0140110,transcription regulator a…	PF03106.18:WRKY DNA -binding domain	WRKY	TF	WRKY
Os09g0334500-WRKY	121.646	85.0332	66.7428	57.5842	WRKY transcription factor%2C Tolerance to phosphate starvation%2C Regulator of Fe starvation and cold stress	K18835 WRKY transcription factor 2 | (RefSeq) probable WRKY transcription factor 2 (A)	ko04626: Plant-pathogen interaction	probable WRKY transcription factor 30 [Oryza sativa Japonica Group]	WRK19_ORYSJ RecName: Full=Transcription factor WRKY19 {ECO:0000305}; Short=OsWRKY19 {ECO:0000303|PubMed:15047897}; AltName: Full=WRKY transcription factor 19 {ECO:0000305};	A0A0P0XKS4_ORYSJ SubName: Full=Os09g0334500 protein {ECO:0000313|EMBL:BAF24823.1}; SubName: Full=WRKY family transcription factor-like {ECO:0000313|EMBL:BAD28735.1};	--	GO:0005634,nucleus; GO:0003700,DNA-binding transcription factor activity; GO:0000976,transcription cis-regulatory region binding; GO:0006952,defense response; GO:0003674,molecular_function; GO:0140110,transcription regulator activity; GO:0001067,transcription regulatory region nucleic acid binding; GO:0003676,nucleic acid binding; GO:0003677,DNA binding; GO:0003690,double-stranded DNA binding; GO…	PF03106.18:WRKY DNA -binding domain	WRKY	TF	WRKY
Os09g0417600-WRKY	51.8022	22.2503	4.37067	4.6597	WRKY transcription factor%2C Transcriptional repressor%2C Pathogen defense%2C Alkali tolerance at the germination stage	K18835 WRKY transcription factor 2 | (RefSeq) probable WRKY transcription factor 2 isoform X1 (A)	ko04626: Plant-pathogen interaction	WRKY transcription factor WRKY76 [Oryza sativa Japonica Group]	WRK76_ORYSJ RecName: Full=WRKY transcription factor WRKY76 {ECO:0000303|PubMed:15618416}; Short=OsWRKY76 {ECO:0000303|PubMed:15618416};	A0A0E0IJL3_ORYNI RecName: Full=WRKY domain-containing protein {ECO:0000259|PROSITE:PS50811};	--	GO:0005634,nucleus; GO:0003700,DNA-binding transcription factor activity; GO:0043565,sequence-specific DNA binding; GO:0009617,response to bacterium; GO:0010200,response to chitin; GO:0009620,response to fungus; GO:0009751,response to salicylic acid; GO:0003674,molecular_function; GO:0140110,transcription regulator activity; GO:0003676,nucleic acid binding; GO:0003677,DNA binding; GO:0005488,bind…	PF03106.18:WRKY DNA -binding domain	WRKY	TF	WRKY
Os09g0417800-WRKY	16.5852	11.8963	1.47933	2.61347	WRKY transcription factor%2C Transcriptional repressor%2C Pathogen defense	K18835 WRKY transcription factor 2 | (RefSeq) probable WRKY transcription factor 2 isoform X1 (A)	ko04626: Plant-pathogen interaction	WRKY transcription factor WRKY62 [Oryza sativa Japonica Group]	WRK62_ORYSI RecName: Full=WRKY transcription factor WRKY62 {ECO:0000303|PubMed:15618416}; Short=OsWRKY62 {ECO:0000303|PubMed:15618416}; AltName: Full=XA21-binding protein 10 {ECO:0000303|PubMed:20118235};	A0A0E0QRG6_ORYRU RecName: Full=WRKY domain-containing protein {ECO:0000259|PROSITE:PS50811};	--	GO:0005634,nucleus; GO:0005524,ATP binding; GO:0003700,DNA-binding transcription factor activity; GO:0043565,sequence-specific DNA binding; GO:0006952,defense response; GO:1900425,negative regulation of defense response to bacterium; GO:0009617,response to bacterium; GO:0010200,response to chitin; GO:0009620,response to fungus; GO:0009751,response to salicylic acid; GO:0000166,nucleotide binding;…	PF03106.18:WRKY DNA -binding domain	WRKY	TF	WRKY
Os11g0117400-WRKY	89.5635	91.1891	21.0914	66.2159	WRKY transcription factor%2C Ultraviolet B tolerance%2C Disease resistance	K18835 WRKY transcription factor 2 | (RefSeq) probable WRKY transcription factor 2 (A)	ko04626: Plant-pathogen interaction	Os11g0117400, partial [Oryza sativa Japonica Group]	WRK63_ARATH RecName: Full=Probable WRKY transcription factor 63; AltName: Full=WRKY DNA-binding protein 63;	A0A0P0XYP5_ORYSJ SubName: Full=Os11g0117400 protein {ECO:0000313|EMBL:BAT12420.1}; Flags: Fragment;	--	GO:0005634,nucleus; GO:0003700,DNA-binding transcription factor activity; GO:0000976,transcription cis-regulatory region binding; GO:0009738,abscisic acid-activated signaling pathway; GO:0006355,regulation of DNA-templated transcription; GO:0003674,molecular_function; GO:0140110,transcription regulator activity; GO:0001067,transcription regulatory region nucleic acid binding; GO:0003676,nucleic a…	PF03106.18:WRKY DNA -binding domain	WRKY	TF	WRKY
Os11g0117500-WRKY	1.38607	0.821767	0.447267	0.5643	DNA-binding WRKY domain containing protein.	K18835 WRKY transcription factor 2 | (RefSeq) probable WRKY transcription factor 2 (A)	ko04626: Plant-pathogen interaction	probable WRKY transcription factor 54 [Oryza sativa Japonica Group]	WRK70_SOLLC RecName: Full=WRKY DNA-binding transcription factor 70 {ECO:0000303|PubMed:21898085}; Short=SlWRKY70 {ECO:0000303|PubMed:21898085};	A0A8J8XWA2_ORYSJ SubName: Full=Os11g0117500 protein {ECO:0000313|EMBL:BAH95048.1};	--	GO:0005634,nucleus; GO:0003700,DNA-binding transcription factor activity; GO:0043565,sequence-specific DNA binding; GO:0002215,defense response to nematode; GO:2000068,regulation of defense response to insect; GO:0009625,response to insect; GO:0009753,response to jasmonic acid; GO:0009624,response to nematode; GO:0009751,response to salicylic acid; GO:0003674,molecular_function; GO:0140110,transc…	PF03106.18:WRKY DNA -binding domain	WRKY	TF	WRKY
Os11g0117600-WRKY	4.01177	14.2542	8.56017	11.4509	WRKY transcription factor 50%2C Transcription repressor%2C Mediation of ABA-dependent seed germination and seedling growth%2C Salt stress tolerance	K08597 sentrin-specific protease 8 [EC:3.4.22.68] | (RefSeq) uncharacterized protein LOC4351243 (A)	--	probable WRKY transcription factor 33 [Oryza sativa Japonica Group]	WR451_ORYSJ RecName: Full=Transcription factor WRKY45-1 {ECO:0000303|PubMed:19700558}; Short=OsWRKY45-1 {ECO:0000303|PubMed:19700558}; AltName: Full=OsWRKY45 {ECO:0000303|PubMed:15618416}; AltName: Full=WRKY transcription factor 45-2 {ECO:0000303|PubMed:19700558};	Q0IV28_ORYSJ SubName: Full=WRKY DNA binding domain containing protein, expressed {ECO:0000313|EMBL:ABA91251.1};	--	GO:0005634,nucleus; GO:0003700,DNA-binding transcription factor activity; GO:0043565,sequence-specific DNA binding; GO:0006952,defense response; GO:0009788,negative regulation of abscisic acid-activated signaling pathway; GO:1900425,negative regulation of defense response to bacterium; GO:0080148,negative regulation of response to water deprivation; GO:0080151,positive regulation of salicylic aci…	PF03106.18:WRKY DNA -binding domain	WRKY	TF	WRKY
Os12g0116100-WRKY	1.94563	2.10697	0.885433	1.26967	WRKY transcription factor%2C Disease resistance against Xoo%2C Negative regulation of drought tolerance%2C Inhibition of stomatal closure	K13424 WRKY transcription factor 33 | (RefSeq) probable WRKY transcription factor 26 isoform X1 (A)	ko04016: MAPK signaling pathway - plant; ko04626: Plant-pathogen interaction	probable WRKY transcription factor 69 isoform X1 [Oryza sativa Japonica Group]	WRK54_ARATH RecName: Full=Probable WRKY transcription factor 54 {ECO:0000303|PubMed:22268143}; AltName: Full=WRKY DNA-binding protein 54 {ECO:0000303|PubMed:22268143};	A0A8J8YNT6_ORYSJ RecName: Full=WRKY domain-containing protein {ECO:0000259|PROSITE:PS50811};	--	GO:0005634,nucleus; GO:0003700,DNA-binding transcription factor activity; GO:0000976,transcription cis-regulatory region binding; GO:0009742,brassinosteroid mediated signaling pathway; GO:0042742,defense response to bacterium; GO:0050832,defense response to fungus; GO:0009873,ethylene-activated signaling pathway; GO:1900056,negative regulation of leaf senescence; GO:1900457,regulation of brassino…	PF03106.18:WRKY DNA -binding domain	WRKY	TF	WRKY
Os12g0116700-WRKY	2.8272	1.1265	1.05217	2.25743	WRKY transcription factor 64%2C Specific role in defense signaling in rice during M. grisea interactions%2C Response to the rice pathogens%2C Regulation of root elongation under iron excess%2C Iron stress tolerance	K18835 WRKY transcription factor 2 | (RefSeq) probable WRKY transcription factor 2 (A)	ko04626: Plant-pathogen interaction	probable WRKY transcription factor 70 [Oryza sativa Japonica Group]	WRK70_SOLLC RecName: Full=WRKY DNA-binding transcription factor 70 {ECO:0000303|PubMed:21898085}; Short=SlWRKY70 {ECO:0000303|PubMed:21898085};	Q2QYJ6_ORYSJ SubName: Full=Os12g0116700 protein {ECO:0000313|EMBL:BAT15610.1}; SubName: Full=WRKY DNA binding domain containing protein {ECO:0000313|EMBL:ABA95641.1};	--	GO:0005634,nucleus; GO:0003700,DNA-binding transcription factor activity; GO:0043565,sequence-specific DNA binding; GO:0002215,defense response to nematode; GO:2000068,regulation of defense response to insect; GO:0009625,response to insect; GO:0009753,response to jasmonic acid; GO:0009624,response to nematode; GO:0009751,response to salicylic acid; GO:0003674,molecular_function; GO:0140110,transc…	PF03106.18:WRKY DNA -binding domain	WRKY	TF	WRKY

## Sheet: bHLH
ID	LCK_fpkm	L10_fpkm	L30_fpkm	L50_fpkm	gene_description	KEGG	KEGG pathway	NR	Swissprot	Tremble	KOG	GO	Pfam	TF-Family	TF-Category	TF-Classification
Os01g0108400-bHLH	1.00133	1.84987	3.06923	2.1226	Helix-loop-helix DNA-binding domain containing protein.	--	--	Os01g0108400 [Oryza sativa Japonica Group]	BH168_ARATH RecName: Full=Transcription factor bHLH168 {ECO:0000305}; AltName: Full=Basic helix-loop-helix protein 168 {ECO:0000305}; Short=AtbHLH168 {ECO:0000305}; Short=bHLH 168 {ECO:0000305}; AltName: Full=bHLH transcription factor bHLH168 {ECO:0000305};	A0A0P0UXA8_ORYSJ SubName: Full=Os01g0108400 protein {ECO:0000313|EMBL:BAS69988.1};	--	GO:0090575,RNA polymerase II transcription regulator complex; GO:0000981,DNA-binding transcription factor activity, RNA polymerase II-specific; GO:0046983,protein dimerization activity; GO:0000977,RNA polymerase II transcription regulatory region sequence-specific DNA binding; GO:0006357,regulation of transcription by RNA polymerase II; GO:0003674,molecular_function; GO:0003700,DNA-binding transc…	PF00010.29:Helix-loop-helix DNA-binding domain	bHLH	TF	bHLH
Os01g0218100-bHLH	4.43733	9.70323	6.36213	6.7267	Helix-loop-helix DNA-binding domain containing protein.	--	--	transcription factor bHLH30 [Oryza sativa Japonica Group]	BH030_ARATH RecName: Full=Transcription factor bHLH30; AltName: Full=Basic helix-loop-helix protein 30; Short=AtbHLH30; Short=bHLH 30; AltName: Full=Transcription factor EN 53; AltName: Full=bHLH transcription factor bHLH030;	A0A0P0V0K0_ORYSJ SubName: Full=DNA binding protein-like {ECO:0000313|EMBL:BAB16490.1}; SubName: Full=Os01g0218100 protein {ECO:0000313|EMBL:BAF04323.1};	--	GO:0005634,nucleus; GO:0003677,DNA binding; GO:0003700,DNA-binding transcription factor activity; GO:0046983,protein dimerization activity; GO:0006355,regulation of DNA-templated transcription; GO:0003674,molecular_function; GO:0003676,nucleic acid binding; GO:0005488,binding; GO:0097159,organic cyclic compound binding; GO:1901363,heterocyclic compound binding; GO:0140110,transcription regulator …	PF00010.29:Helix-loop-helix DNA-binding domain	bHLH	TF	bHLH
Os01g0566800-bHLH	4.01753	0.629267	2.90367	0.711933	Hypothetical conserved gene.	K12126 phytochrome-interacting factor 3 | (RefSeq) transcription factor APG-like isoform X1 (A)	ko04075: Plant hormone signal transduction; ko04712: Circadian rhythm - plant	transcription factor LATE FLOWERING-like [Oryza sativa Japonica Group]	LF_ORYSJ RecName: Full=Transcription factor LATE FLOWERING {ECO:0000303|PubMed:21549224}; Short=OsLF {ECO:0000303|PubMed:21549224}; AltName: Full=Basic helix-loop-helix protein 119 {ECO:0000303|PubMed:16896230}; Short=OsbHLH119 {ECO:0000303|PubMed:16896230};	A0A0P0V4E3_ORYSJ SubName: Full=Os01g0566800 protein {ECO:0000313|EMBL:BAS72758.1};	--	GO:0005634,nucleus; GO:0003700,DNA-binding transcription factor activity; GO:0046983,protein dimerization activity; GO:0048586,regulation of long-day photoperiodism, flowering; GO:0048587,regulation of short-day photoperiodism, flowering; GO:0006355,regulation of DNA-templated transcription; GO:0003674,molecular_function; GO:0140110,transcription regulator activity; GO:0005488,binding; GO:0005515…	PF00010.29:Helix-loop-helix DNA-binding domain	bHLH	TF	bHLH
Os01g0773800-bHLH	16.3943	18.7783	1.0958	7.3308	Hypothetical conserved gene.	--	--	Os01g0773800 [Oryza sativa Japonica Group]	BH148_ORYSJ RecName: Full=Transcription factor BHLH148 {ECO:0000305}; AltName: Full=Basic helix-loop-helix protein 148 {ECO:0000303|PubMed:20472752}; Short=OsbHLH148 {ECO:0000303|PubMed:20472752}; AltName: Full=bHLH transcription factor bHLH148 {ECO:0000305};	A0A0P0V8W1_ORYSJ SubName: Full=Os01g0773800 protein {ECO:0000313|EMBL:BAS74582.1};	--	GO:0005634,nucleus; GO:0003677,DNA binding; GO:0046983,protein dimerization activity; GO:0006355,regulation of DNA-templated transcription; GO:0009414,response to water deprivation; GO:0003674,molecular_function; GO:0003676,nucleic acid binding; GO:0005488,binding; GO:0097159,organic cyclic compound binding; GO:1901363,heterocyclic compound binding; GO:0005515,protein binding; GO:0006139,nucleoba…	PF00010.29:Helix-loop-helix DNA-binding domain	bHLH	TF	bHLH
Os01g0952800-bHLH2	2.07577	0.350067	2.50823	0.3875	Iron-related bHLH transcription factor 2%2C Tolerance to Fe deficiency%2C Regulation of Fe uptake from soil%2C Fe transport during germination%2C Fe translocation to grain during seed maturation	--	--	RecName: Full=Protein IRON-RELATED TRANSCRIPTION FACTOR 2; Short=OsIRO2; AltName: Full=Basic helix-loop-helix protein 56; Short=OsbHLH056 [Oryza sativa Japonica Group]	IRO2_ORYSJ RecName: Full=Protein IRON-RELATED TRANSCRIPTION FACTOR 2 {ECO:0000303|PubMed:16887895}; Short=OsIRO2 {ECO:0000303|PubMed:16887895}; AltName: Full=Basic helix-loop-helix protein 56 {ECO:0000303|PubMed:16896230}; Short=OsbHLH056 {ECO:0000303|PubMed:16896230};	A0A0D9YK46_9ORYZ RecName: Full=BHLH domain-containing protein {ECO:0000259|PROSITE:PS50888};	--	GO:0005737,cytoplasm; GO:0090575,RNA polymerase II transcription regulator complex; GO:0003700,DNA-binding transcription factor activity; GO:0000981,DNA-binding transcription factor activity, RNA polymerase II-specific; GO:0046983,protein dimerization activity; GO:0000977,RNA polymerase II transcription regulatory region sequence-specific DNA binding; GO:0009873,ethylene-activated signaling pathw…	PF00010.29:Helix-loop-helix DNA-binding domain	bHLH	TF	bHLH
Os02g0221100-bHLH	0.691	1.01743	1.7508	0.599667	Helix-loop-helix DNA-binding domain containing protein.	--	--	Os02g0221100 [Oryza sativa Japonica Group]	BH041_ARATH RecName: Full=Putative transcription factor bHLH041; AltName: Full=Basic helix-loop-helix protein 41; Short=AtbHLH41; Short=bHLH 41; AltName: Full=Transcription factor EN 51; AltName: Full=bHLH transcription factor bHLH041;	A0A0P0VGJ8_ORYSJ SubName: Full=Os02g0221100 protein {ECO:0000313|EMBL:BAS77704.1};	--	GO:0005634,nucleus; GO:0003677,DNA binding; GO:0003700,DNA-binding transcription factor activity; GO:0046983,protein dimerization activity; GO:0006355,regulation of DNA-templated transcription; GO:0003674,molecular_function; GO:0003676,nucleic acid binding; GO:0005488,binding; GO:0097159,organic cyclic compound binding; GO:1901363,heterocyclic compound binding; GO:0140110,transcription regulator …	PF00010.29:Helix-loop-helix DNA-binding domain	bHLH	TF	bHLH
Os02g0705500-bHLH	1.15997	1.1299	0.7569	0.517367	bHLH transcription factor%2C Regulation of brassinosteroid signalling%2C Regulation of leaf angle and grain length	K16189 phytochrome-interacting factor 4 | (RefSeq) transcription factor PIF4 isoform X1 (A)	ko04075: Plant hormone signal transduction	transcription factor bHLH63 [Oryza sativa Japonica Group]	BH063_ARATH RecName: Full=Transcription factor bHLH63; AltName: Full=Basic helix-loop-helix protein 63; Short=AtbHLH63; Short=bHLH 63; AltName: Full=Protein CRYPTOCHROME INTERACTING BASIC-HELIX-LOOP-HELIX 1; AltName: Full=Transcription factor EN 84; AltName: Full=bHLH transcription factor bHLH063;	A0A0D3F9G4_9ORYZ RecName: Full=BHLH domain-containing protein {ECO:0000259|PROSITE:PS50888};	--	GO:0005634,nucleus; GO:0003677,DNA binding; GO:0003700,DNA-binding transcription factor activity; GO:0046983,protein dimerization activity; GO:0009908,flower development; GO:0045824,negative regulation of innate immune response; GO:0009911,positive regulation of flower development; GO:0009637,response to blue light; GO:0006351,DNA-templated transcription; GO:0003674,molecular_function; GO:0003676…	PF00010.29:Helix-loop-helix DNA-binding domain	bHLH	TF	bHLH
Os02g0759000-bHLH	1.87503	0.719	0.647467	0.664733	Basic helix-loop-helix (bHLH) transcription factor%2C Negative regulation of seed dormancy	K26213 transcription factor FAMA | (RefSeq) transcription factor FAMA-like (A)	--	transcription factor bHLH94 [Oryza sativa Japonica Group]	BH094_ARATH RecName: Full=Transcription factor bHLH94; AltName: Full=Basic helix-loop-helix protein 94; Short=AtbHLH94; Short=bHLH 94; AltName: Full=Transcription factor EN 16; AltName: Full=bHLH transcription factor bHLH094;	A0A0E0NL79_ORYRU RecName: Full=BHLH domain-containing protein {ECO:0000259|PROSITE:PS50888};	--	GO:0005634,nucleus; GO:0003700,DNA-binding transcription factor activity; GO:0000981,DNA-binding transcription factor activity, RNA polymerase II-specific; GO:0046983,protein dimerization activity; GO:0000978,RNA polymerase II cis-regulatory region sequence-specific DNA binding; GO:0006357,regulation of transcription by RNA polymerase II; GO:0006355,regulation of DNA-templated transcription; GO:0…	PF00010.29:Helix-loop-helix DNA-binding domain	bHLH	TF	bHLH
Os03g0741100-bHLH	147.033	120.659	57.7176	104.676	Basic helix-loop-helix transcription factor%2C Drought tolerance	--	--	transcription factor BHLH148 isoform 2 [Oryza sativa Japonica Group]	BH148_ORYSJ RecName: Full=Transcription factor BHLH148 {ECO:0000305}; AltName: Full=Basic helix-loop-helix protein 148 {ECO:0000303|PubMed:20472752}; Short=OsbHLH148 {ECO:0000303|PubMed:20472752}; AltName: Full=bHLH transcription factor bHLH148 {ECO:0000305};	A0A0E0P132_ORYRU RecName: Full=BHLH domain-containing protein {ECO:0000259|PROSITE:PS50888};	--	GO:0005634,nucleus; GO:0003677,DNA binding; GO:0046983,protein dimerization activity; GO:0006355,regulation of DNA-templated transcription; GO:0009414,response to water deprivation; GO:0003674,molecular_function; GO:0003676,nucleic acid binding; GO:0005488,binding; GO:0097159,organic cyclic compound binding; GO:1901363,heterocyclic compound binding; GO:0005515,protein binding; GO:0006139,nucleoba…	PF00010.29:Helix-loop-helix DNA-binding domain	bHLH	TF	bHLH
Os04g0301500-bHLH	126.144	80.9825	9.09087	35.8181	Basic helix-loop-helix transcription activator%2C Control of disease resistance%2C Regulation of salicylic acid (SA) and jasmonic acid (JA) signaling	K26214 transcription factor FER-LIKE IRON | (RefSeq) transcription factor FER-LIKE IRON DEFICIENCY-INDUCED TRANSCRIPTION FACTOR-like (A)	--	hypothetical protein EE612_022967 [Oryza sativa]	BH006_ORYSJ RecName: Full=Transcription factor BHLH6 {ECO:0000305}; AltName: Full=Basic helix-loop-helix protein 6 {ECO:0000303|PubMed:16896230}; Short=OsbHLH6 {ECO:0000303|PubMed:33128314}; Short=osbHLH006 {ECO:0000303|PubMed:16896230}; AltName: Full=bHLH transcription factor 6 {ECO:0000305};	A0A0E0P713_ORYRU RecName: Full=BHLH domain-containing protein {ECO:0000259|PROSITE:PS50888};	--	GO:0005737,cytoplasm; GO:0005634,nucleus; GO:0003700,DNA-binding transcription factor activity; GO:0042803,protein homodimerization activity; GO:0000976,transcription cis-regulatory region binding; GO:0009867,jasmonic acid mediated signaling pathway; GO:0055062,phosphate ion homeostasis; GO:0080040,positive regulation of cellular response to phosphate starvation; GO:0048831,regulation of shoot sy…	PF00010.29:Helix-loop-helix DNA-binding domain	bHLH	TF	bHLH
Os06g0193400-bHLH	26.6225	22.5127	11.9069	10.9811	bHLH transcription factor%2C Tolerance to phosphate starvation	K16189 phytochrome-interacting factor 4 | (RefSeq) transcription factor PIF4 isoform X1 (A)	ko04075: Plant hormone signal transduction	transcription factor SPATULA isoform X1 [Oryza sativa Japonica Group]	LRL3_ARATH RecName: Full=Transcription factor LRL3 {ECO:0000305}; AltName: Full=Basic helix-loop-helix protein 82 {ECO:0000303|PubMed:12679534}; Short=AtbHLH82 {ECO:0000303|PubMed:12679534}; Short=bHLH 82 {ECO:0000303|PubMed:12679534}; AltName: Full=Protein DEFECTIVE REGION OF POLLEN 3 {ECO:0000303|PubMed:28585562}; AltName: Full=Protein LJRHL1- LIKE 3 {ECO:0000303|PubMed:19675148}; Short=AtLRL3 …	A0A0E0PUL1_ORYRU RecName: Full=BHLH domain-containing protein {ECO:0000259|PROSITE:PS50888};	--	GO:0005634,nucleus; GO:0003700,DNA-binding transcription factor activity; GO:0000981,DNA-binding transcription factor activity, RNA polymerase II-specific; GO:0046983,protein dimerization activity; GO:0000978,RNA polymerase II cis-regulatory region sequence-specific DNA binding; GO:0000976,transcription cis-regulatory region binding; GO:0006357,regulation of transcription by RNA polymerase II; GO…	PF00010.29:Helix-loop-helix DNA-binding domain	bHLH	TF	bHLH
Os06g0724800-bHLH	0.919133	3.0627	5.69687	6.36753	Basic helix-loop-helix dimerisation region bHLH domain containing protein.	--	--	transcription factor bHLH93 [Oryza sativa Japonica Group]	BH093_ARATH RecName: Full=Transcription factor bHLH93; AltName: Full=Basic helix-loop-helix protein 93; Short=AtbHLH93; Short=bHLH 93; AltName: Full=Transcription factor EN 47; AltName: Full=bHLH transcription factor bHLH093;	B8B2K0_ORYSI RecName: Full=BHLH domain-containing protein {ECO:0000259|PROSITE:PS50888};	--	GO:0005634,nucleus; GO:0003700,DNA-binding transcription factor activity; GO:0046983,protein dimerization activity; GO:0043565,sequence-specific DNA binding; GO:0045487,gibberellin catabolic process; GO:0010371,regulation of gibberellin biosynthetic process; GO:0006355,regulation of DNA-templated transcription; GO:0003674,molecular_function; GO:0140110,transcription regulator activity; GO:0005488…	PF00010.29:Helix-loop-helix DNA-binding domain	bHLH	TF	bHLH
Os08g0490000-bHLH	29.2705	45.3275	12.9607	29.6826	Helix-loop-helix DNA-binding domain containing protein.	K16189 phytochrome-interacting factor 4 | (RefSeq) transcription factor PIF4 isoform X1 (A)	ko04075: Plant hormone signal transduction	transcription factor BIM2 isoform X2 [Oryza sativa Japonica Group]	BIM2_ARATH RecName: Full=Transcription factor BIM2; AltName: Full=BES1-interacting Myc-like protein 2; AltName: Full=Basic helix-loop-helix protein 102; Short=AtbHLH102; Short=bHLH 102; AltName: Full=Transcription factor EN 125; AltName: Full=bHLH transcription factor bHLH102;	Q0J4U2_ORYSJ SubName: Full=BHLH protein family-like {ECO:0000313|EMBL:BAD09664.1}; SubName: Full=Os08g0490000 protein {ECO:0000313|EMBL:BAF24023.1};	--	GO:0005634,nucleus; GO:0003700,DNA-binding transcription factor activity; GO:0042802,identical protein binding; GO:0046983,protein dimerization activity; GO:0000976,transcription cis-regulatory region binding; GO:0006351,DNA-templated transcription; GO:0003674,molecular_function; GO:0140110,transcription regulator activity; GO:0005488,binding; GO:0005515,protein binding; GO:0001067,transcription …	PF00010.29:Helix-loop-helix DNA-binding domain	bHLH	TF	bHLH
Os10g0376900-bHLH	0.0263667	0.2727	0.895833	0.244133	Helix-loop-helix DNA-binding domain containing protein.	K26213 transcription factor FAMA | (RefSeq) transcription factor FAMA-like (A)	--	transcription factor bHLH96 [Oryza sativa Japonica Group]	BH096_ARATH RecName: Full=Transcription factor bHLH96; AltName: Full=Basic helix-loop-helix protein 96; Short=AtbHLH96; Short=bHLH 96; AltName: Full=Transcription factor EN 15; AltName: Full=bHLH transcription factor bHLH096;	Q7XF89_ORYSJ SubName: Full=Helix-loop-helix DNA-binding domain containing protein, expressed {ECO:0000313|EMBL:AAP53429.1}; SubName: Full=Os10g0376900 protein {ECO:0000313|EMBL:BAT10599.1};	--	GO:0005634,nucleus; GO:0003700,DNA-binding transcription factor activity; GO:0000981,DNA-binding transcription factor activity, RNA polymerase II-specific; GO:0046983,protein dimerization activity; GO:0000978,RNA polymerase II cis-regulatory region sequence-specific DNA binding; GO:0006357,regulation of transcription by RNA polymerase II; GO:0003674,molecular_function; GO:0140110,transcription re…	PF00010.29:Helix-loop-helix DNA-binding domain	bHLH	TF	bHLH
Os10g0575000-bHLH	7.75917	6.3186	3.0593	6.13507	JAZ-interacting transcription factor%2C Positive regulator of jasmonate (JA) signaling pathway%2C Bacterial blight resistance%2C Spikelet development	K13422 transcription factor MYC2 | (RefSeq) transcription factor MYC2 (A)	ko04016: MAPK signaling pathway - plant; ko04075: Plant hormone signal transduction	hypothetical protein DAI22_10g203300 [Oryza sativa Japonica Group]	MYC2_ORYSJ RecName: Full=Transcription factor MYC2 {ECO:0000305}; Short=OsMYC2 {ECO:0000303|PubMed:24647160}; AltName: Full=Basic helix-loop-helix protein 9 {ECO:0000303|PubMed:16896230}; Short=OsbHLH009 {ECO:0000303|PubMed:16896230}; Short=bHLH 9 {ECO:0000305};	A0A0E0R2V0_ORYRU RecName: Full=BHLH domain-containing protein {ECO:0000259|PROSITE:PS50888};	--	GO:0005634,nucleus; GO:0003700,DNA-binding transcription factor activity; GO:0046983,protein dimerization activity; GO:0000976,transcription cis-regulatory region binding; GO:0006355,regulation of DNA-templated transcription; GO:0003674,molecular_function; GO:0140110,transcription regulator activity; GO:0005488,binding; GO:0005515,protein binding; GO:0001067,transcription regulatory region nuclei…	PF14215.9:bHLH-MYC and R2R3-MYB transcription factors N-terminal	bHLH	TF	bHLH
Os12g0610200-bHLH	5.57367	5.2647	10.312	8.19367	Basic helix-loop-helix transcription factor%2C Regulation of grain size	K16189 phytochrome-interacting factor 4 | (RefSeq) transcription factor PIF4 isoform X1 (A)	ko04075: Plant hormone signal transduction	transcription factor PHYTOCHROME INTERACTING FACTOR-LIKE 13-like isoform X2 [Oryza sativa Japonica Group]	PIL13_ORYSJ RecName: Full=Transcription factor PHYTOCHROME INTERACTING FACTOR-LIKE 13 {ECO:0000303|PubMed:17485859}; Short=OsPIL13 {ECO:0000303|PubMed:17485859}; Short=PIF-like protein 13 {ECO:0000305}; AltName: Full=Basic helix-loop-helix protein 152 {ECO:0000303|PubMed:16896230}; Short=OsbHLH152 {ECO:0000303|PubMed:16896230}; AltName: Full=OsPIL1 {ECO:0000303|PubMed:22984180};	Q0IM00_ORYSJ SubName: Full=Helix-loop-helix DNA-binding domain containing protein, expressed {ECO:0000313|EMBL:ABA99363.1}; SubName: Full=Os12g0610200 protein {ECO:0000313|EMBL:BAT18028.1}; SubName: Full=cDNA clone:J013074J19, full insert sequence {ECO:0000313|EMBL:BAG90115.1};	--	GO:0005634,nucleus; GO:0003677,DNA binding; GO:0046983,protein dimerization activity; GO:0080006,internode patterning; GO:0090229,negative regulation of red or far-red light signaling pathway; GO:0045893,positive regulation of DNA-templated transcription; GO:0006355,regulation of DNA-templated transcription; GO:0003674,molecular_function; GO:0003676,nucleic acid binding; GO:0005488,binding; GO:00…	PF00010.29:Helix-loop-helix DNA-binding domain	bHLH	TF	bHLH

## Sheet: MYB
ID	LCK_fpkm	L10_fpkm	L30_fpkm	L50_fpkm	gene_description	KEGG	KEGG pathway	NR	Swissprot	Tremble	KOG	GO	Pfam	TF-Family	TF-Category	TF-Classification
Os01g0127450-MYBL2	1.3029	2.1986	2.71947	2.57087	Similar to MYBL2 (ARABIDOPSIS MYB-LIKE 2)%3B DNA binding / transcription factor.	K09422 transcription factor MYB, plant | (RefSeq) myb-related protein Hv1 (A)	--	Os01g0127450 [Oryza sativa Japonica Group]	MYB08_ANTMA RecName: Full=Myb-related protein 308;	A0A0N7KC94_ORYSJ SubName: Full=Os01g0127450 protein {ECO:0000313|EMBL:BAS70185.1};	Transcription factor, Myb superfamily	GO:0005634,nucleus; GO:0003677,DNA binding; GO:0003674,molecular_function; GO:0003676,nucleic acid binding; GO:0005488,binding; GO:0097159,organic cyclic compound binding; GO:1901363,heterocyclic compound binding; GO:0005575,cellular_component; GO:0005622,intracellular anatomical structure; GO:0043226,organelle; GO:0043227,membrane-bounded organelle; GO:0043229,intracellular organelle; GO:0043231…	PF00249.34:Myb-like DNA-binding domain	MYB-related	TF	MYB->MYB-related
Os01g0274800-R2R3MYB	0.538933	0.780467	0.933667	0.371	R2R3-type MYB transcription factor%2C Sugar partitioning into anther	K09422 transcription factor MYB, plant | (RefSeq) myb-related protein Myb4-like (A)	--	putative transcription factor [Oryza sativa Japonica Group]	CSA_ORYSJ RecName: Full=Transcription factor CSA {ECO:0000305}; AltName: Full=Myb-related protein CSA {ECO:0000305}; AltName: Full=Protein CARBON STARVED ANTHER {ECO:0000303|PubMed:20305120};	A0A0D9Y6N7_9ORYZ SubName: Full=Uncharacterized protein {ECO:0000313|EnsemblPlants:OGLUM01G12520.1};	Transcription factor, Myb superfamily	GO:0005634,nucleus; GO:0000981,DNA-binding transcription factor activity, RNA polymerase II-specific; GO:0000978,RNA polymerase II cis-regulatory region sequence-specific DNA binding; GO:0006355,regulation of DNA-templated transcription; GO:0003674,molecular_function; GO:0003700,DNA-binding transcription factor activity; GO:0140110,transcription regulator activity; GO:0000976,transcription cis-re…	PF00249.34:Myb-like DNA-binding domain	MYB	TF	MYB->MYB
Os01g0603300-MYB2	25.8499	19.8568	12.2222	14.4619	Similar to MCB2 protein.	--	--	transcription factor KUA1 [Oryza sativa Japonica Group]	MYBS3_ORYSJ RecName: Full=Transcription factor MYBS3 {ECO:0000303|PubMed:12172034}; AltName: Full=Myb-related protein S3 {ECO:0000303|PubMed:12172034}; Short=OsMYBS3 {ECO:0000303|PubMed:12172034};	Q8W0M6_ORYSJ SubName: Full=Os01g0603300 protein {ECO:0000313|EMBL:BAS73045.1}; SubName: Full=Putative MCB2 protein {ECO:0000313|EMBL:BAB89985.1}; SubName: Full=cDNA clone:J033128P13, full insert sequence {ECO:0000313|EMBL:BAG96078.1};	--	GO:0005634,nucleus; GO:0003677,DNA binding; GO:0003700,DNA-binding transcription factor activity; GO:0046872,metal ion binding; GO:0045892,negative regulation of DNA-templated transcription; GO:0009733,response to auxin; GO:0009723,response to ethylene; GO:0009739,response to gibberellin; GO:0009744,response to sucrose; GO:0003674,molecular_function; GO:0003676,nucleic acid binding; GO:0005488,bi…	PF00249.34:Myb-like DNA-binding domain	MYB-related	TF	MYB->MYB-related
Os01g0663051-MYB	3.49117	0.167567	0.0922667	0.169133	Similar to SANT/MYB protein.	--	--	hypothetical protein OsI_03155 [Oryza sativa Indica Group]	RADL3_ARATH RecName: Full=Protein RADIALIS-like 3; Short=AtRL3; Short=Protein RAD-like 3;	A0A0D3ES51_9ORYZ RecName: Full=Myb-like domain-containing protein {ECO:0000259|SMART:SM00717};	Zuotin and related molecular chaperones (DnaJ superfamily), contains DNA-binding domains	GO:0005634,nucleus; GO:0003700,DNA-binding transcription factor activity; GO:0003674,molecular_function; GO:0140110,transcription regulator activity; GO:0005575,cellular_component; GO:0005622,intracellular anatomical structure; GO:0043226,organelle; GO:0043227,membrane-bounded organelle; GO:0043229,intracellular organelle; GO:0043231,intracellular membrane-bounded organelle; GO:0110165,cellular a…	PF00249.34:Myb-like DNA-binding domain	MYB-related	TF	MYB->MYB-related
Os01g0702700-MYB86	0.9071	0.820067	0.427667	1.03237	Similar to Transcription factor MYB86 (Myb-related protein 86) (AtMYB86) (Myb homolog 4) (AtMyb4).	K09422 transcription factor MYB, plant | (RefSeq) myb-related protein Hv33 (A)	--	myb-related protein Hv33 [Oryza sativa Japonica Group]	MYB3_HORVU RecName: Full=Myb-related protein Hv33;	B9EZ15_ORYSJ SubName: Full=Os01g0702700 protein {ECO:0000313|EMBL:BAF05910.1};	Transcription factor, Myb superfamily	GO:0005634,nucleus; GO:0003677,DNA binding; GO:0003674,molecular_function; GO:0003676,nucleic acid binding; GO:0005488,binding; GO:0097159,organic cyclic compound binding; GO:1901363,heterocyclic compound binding; GO:0005575,cellular_component; GO:0005622,intracellular anatomical structure; GO:0043226,organelle; GO:0043227,membrane-bounded organelle; GO:0043229,intracellular organelle; GO:0043231…	PF00249.34:Myb-like DNA-binding domain	MYB	TF	MYB->MYB
Os01g0853700-MYB1	21.5448	12.3557	10.2923	10.4635	Similar to MCB1 protein.	K12133 MYB-related transcription factor LHY | (RefSeq) protein LHY isoform X1 (A)	ko04712: Circadian rhythm - plant	transcription factor DIVARICATA [Oryza sativa Japonica Group]	DIV_ANTMA RecName: Full=Transcription factor DIVARICATA;	A0A8J8XYD6_ORYSJ SubName: Full=Os01g0853700 protein {ECO:0000313|EMBL:BAF06747.1};	Zuotin and related molecular chaperones (DnaJ superfamily), contains DNA-binding domains	GO:0005634,nucleus; GO:0003677,DNA binding; GO:0048262,determination of dorsal/ventral asymmetry; GO:0009908,flower development; GO:0003674,molecular_function; GO:0003676,nucleic acid binding; GO:0005488,binding; GO:0097159,organic cyclic compound binding; GO:1901363,heterocyclic compound binding; GO:0003002,regionalization; GO:0007275,multicellular organism development; GO:0007389,pattern specif…	PF00249.34:Myb-like DNA-binding domain	MYB-related	TF	MYB->MYB-related
Os01g0863300-MYB	46.8268	39.9803	13.8563	16.8781	Similar to MCB2 protein.	K12133 MYB-related transcription factor LHY | (RefSeq) protein LHY isoform X1 (A)	ko04712: Circadian rhythm - plant	hypothetical protein EE612_006985 [Oryza sativa]	DIV_ANTMA RecName: Full=Transcription factor DIVARICATA;	Q0JHH7_ORYSJ SubName: Full=Os01g0863300 protein {ECO:0000313|EMBL:BAS75358.1};	Zuotin and related molecular chaperones (DnaJ superfamily), contains DNA-binding domains	GO:0005634,nucleus; GO:0003677,DNA binding; GO:0048262,determination of dorsal/ventral asymmetry; GO:0009908,flower development; GO:0003674,molecular_function; GO:0003676,nucleic acid binding; GO:0005488,binding; GO:0097159,organic cyclic compound binding; GO:1901363,heterocyclic compound binding; GO:0003002,regionalization; GO:0007275,multicellular organism development; GO:0007389,pattern specif…	PF00249.34:Myb-like DNA-binding domain	MYB	TF	MYB->MYB
Os01g0874300-MYB	18.2074	12.1756	6.5893	7.82597	MYB transcription factor%2C EAR motif-containing transcription factor%2C Transcriptional repressor%2C Positive regulation of rice resistance to brown planthopper (BPH)	K09422 transcription factor MYB, plant | (RefSeq) myb-related protein 308 (A)	--	myb-related protein 308 [Oryza sativa Japonica Group]	MYB08_ANTMA RecName: Full=Myb-related protein 308;	A0A0E0N5P4_ORYRU SubName: Full=Uncharacterized protein {ECO:0000313|EnsemblPlants:ORUFI01G42310.1};	Transcription factor, Myb superfamily	GO:0005634,nucleus; GO:0003677,DNA binding; GO:0003674,molecular_function; GO:0003676,nucleic acid binding; GO:0005488,binding; GO:0097159,organic cyclic compound binding; GO:1901363,heterocyclic compound binding; GO:0005575,cellular_component; GO:0005622,intracellular anatomical structure; GO:0043226,organelle; GO:0043227,membrane-bounded organelle; GO:0043229,intracellular organelle; GO:0043231…	PF00249.34:Myb-like DNA-binding domain	MYB	TF	MYB->MYB
Os01g0975300-MYB	30.5208	6.54833	6.72437	4.62813	MYB-related transcription factor%2C Drought and salinity tolerance	K09422 transcription factor MYB, plant | (RefSeq) transcription factor MYB59 (A)	--	putative Myb factor protein [Oryza sativa Japonica Group]	MYBA2_ORYSJ RecName: Full=Myb-related protein MYBAS2;	Q5JL15_ORYSJ SubName: Full=Os01g0975300 protein {ECO:0000313|EMBL:BAS76463.1}; SubName: Full=Putative Myb factor protein {ECO:0000313|EMBL:BAD87845.1}; SubName: Full=cDNA clone:001-040-C01, full insert sequence {ECO:0000313|EMBL:BAG88130.1}; SubName: Full=cDNA clone:J013058H19, full insert sequence {ECO:0000313|EMBL:BAG89853.1};	Transcription factor, Myb superfamily	GO:0005634,nucleus; GO:0003700,DNA-binding transcription factor activity; GO:0043565,sequence-specific DNA binding; GO:0006355,regulation of DNA-templated transcription; GO:0003674,molecular_function; GO:0140110,transcription regulator activity; GO:0003676,nucleic acid binding; GO:0003677,DNA binding; GO:0005488,binding; GO:0097159,organic cyclic compound binding; GO:1901363,heterocyclic compound…	PF00249.34:Myb-like DNA-binding domain	MYB-related	TF	MYB->MYB-related
Os02g0187700-MYB	1.91597	2.74023	5.0523	2.31903	Similar to Myb-related protein B (B-Myb) (Myb-related protein 1) (XMYB1).	K09422 transcription factor MYB, plant | (RefSeq) transcription factor MYB44 (A)	--	transcription factor MYB44 [Oryza sativa Japonica Group]	MYB44_ARATH RecName: Full=Transcription factor MYB44 {ECO:0000303|PubMed:11597504}; AltName: Full=Myb-related protein 44 {ECO:0000303|PubMed:11597504}; Short=AtMYB44 {ECO:0000303|PubMed:11597504}; AltName: Full=Myb-related protein R1 {ECO:0000303|PubMed:9678577}; Short=AtMYBR1 {ECO:0000303|PubMed:9678577};	A0A0P0VFR6_ORYSJ SubName: Full=Os02g0187700 protein {ECO:0000313|EMBL:BAF08045.1}; SubName: Full=Putative tuber-specific and sucrose-responsive element binding factor {ECO:0000313|EMBL:BAD15518.1};	Transcription factor, Myb superfamily	GO:0005634,nucleus; GO:0003700,DNA-binding transcription factor activity; GO:0000981,DNA-binding transcription factor activity, RNA polymerase II-specific; GO:0042802,identical protein binding; GO:0000978,RNA polymerase II cis-regulatory region sequence-specific DNA binding; GO:0043565,sequence-specific DNA binding; GO:0000976,transcription cis-regulatory region binding; GO:0009738,abscisic acid-…	PF00249.34:Myb-like DNA-binding domain	MYB	TF	MYB->MYB
Os04g0517100-MYB	4.79243	7.8683	2.21427	4.6639	Similar to OSIGBa0145M07.4 protein.	K09422 transcription factor MYB, plant | (RefSeq) myb-related protein Myb4 (A)	--	transcription factor MYB4 [Oryza sativa Japonica Group]	MYB4_ORYSJ RecName: Full=Transcription factor MYB4 {ECO:0000305}; AltName: Full=Myb-related protein 4 {ECO:0000305}; Short=OsMyb4 {ECO:0000303|PubMed:14675437}; AltName: Full=Transcription factor RLTR1 {ECO:0000312|EMBL:AAP92750.1};	I1PN18_ORYGL SubName: Full=Uncharacterized protein {ECO:0000313|EnsemblPlants:ORGLA04G0158700.1};	Transcription factor, Myb superfamily	GO:0005634,nucleus; GO:0003677,DNA binding; GO:0045893,positive regulation of DNA-templated transcription; GO:0009409,response to cold; GO:0003674,molecular_function; GO:0003676,nucleic acid binding; GO:0005488,binding; GO:0097159,organic cyclic compound binding; GO:1901363,heterocyclic compound binding; GO:0006139,nucleobase-containing compound metabolic process; GO:0006351,DNA-templated transcr…	PF00249.34:Myb-like DNA-binding domain	MYB-related	TF	MYB->MYB-related
Os04g0583900-MYB	0.5487	0.253733	0.360267	0.2456	MYB-related transcription factor%2C Mediation of response to ABA and drought	K12133 MYB-related transcription factor LHY | (RefSeq) protein LHY isoform X1 (A)	ko04712: Circadian rhythm - plant	uncharacterized protein LOC4336779 [Oryza sativa Japonica Group]	RVE2_ARATH RecName: Full=Protein REVEILLE 2; AltName: Full=MYB family transcription factor Circadian 1;	Q0JAQ7_ORYSJ SubName: Full=OSJNBa0088A01.20 protein {ECO:0000313|EMBL:CAD41380.2}; SubName: Full=Os04g0583900 protein {ECO:0000313|EMBL:BAF15580.1};	Zuotin and related molecular chaperones (DnaJ superfamily), contains DNA-binding domains	GO:0005634,nucleus; GO:0003677,DNA binding; GO:0003700,DNA-binding transcription factor activity; GO:0007623,circadian rhythm; GO:0009909,regulation of flower development; GO:0006355,regulation of DNA-templated transcription; GO:0009845,seed germination; GO:0003674,molecular_function; GO:0003676,nucleic acid binding; GO:0005488,binding; GO:0097159,organic cyclic compound binding; GO:1901363,heter…	PF00249.34:Myb-like DNA-binding domain	MYB-related	TF	MYB->MYB-related
Os05g0114700-MYB	65.8099	32.369	38.1628	39.1477	Myb-type HTH DNA-binding domain domain containing protein.	K09422 transcription factor MYB, plant | (RefSeq) myb-related protein MYBAS2 isoform X2 (A)	--	unknown protein [Oryza sativa Japonica Group]	MYBA2_ORYSJ RecName: Full=Myb-related protein MYBAS2;	A0A5S6R973_ORYSJ SubName: Full=Uncharacterized protein {ECO:0000313|EMBL:AAU44077.1};	Transcription factor, Myb superfamily	GO:0005634,nucleus; GO:0003700,DNA-binding transcription factor activity; GO:0043565,sequence-specific DNA binding; GO:0006355,regulation of DNA-templated transcription; GO:0003674,molecular_function; GO:0140110,transcription regulator activity; GO:0003676,nucleic acid binding; GO:0003677,DNA binding; GO:0005488,binding; GO:0097159,organic cyclic compound binding; GO:1901363,heterocyclic compound…	--	MYB-related	TF	MYB->MYB-related
Os05g0442400-MYB	9.69307	7.35163	2.03457	2.38883	R-R-type MYB-like transcription factor%2C Response to drought stress during reproductive development	K12133 MYB-related transcription factor LHY | (RefSeq) protein LHY isoform X1 (A)	ko04712: Circadian rhythm - plant	transcription factor DIVARICATA [Oryza sativa Japonica Group]	DIV_ANTMA RecName: Full=Transcription factor DIVARICATA;	A0A0P0WMU4_ORYSJ SubName: Full=Os05g0442400 protein {ECO:0000313|EMBL:BAF17585.1}; SubName: Full=Putative myb-like transcription factor {ECO:0000313|EMBL:AAT69605.1};	Zuotin and related molecular chaperones (DnaJ superfamily), contains DNA-binding domains	GO:0005634,nucleus; GO:0003677,DNA binding; GO:0048262,determination of dorsal/ventral asymmetry; GO:0009908,flower development; GO:0003674,molecular_function; GO:0003676,nucleic acid binding; GO:0005488,binding; GO:0097159,organic cyclic compound binding; GO:1901363,heterocyclic compound binding; GO:0003002,regionalization; GO:0007275,multicellular organism development; GO:0007389,pattern specif…	PF00249.34:Myb-like DNA-binding domain	MYB	TF	MYB->MYB
Os05g0449900-MYB	9.23083	5.89927	4.09177	4.8069	Homeodomain-like containing protein.	K12133 MYB-related transcription factor LHY | (RefSeq) protein LHY isoform X1 (A)	ko04712: Circadian rhythm - plant	transcription factor DIVARICATA [Oryza sativa Japonica Group]	DIV_ANTMA RecName: Full=Transcription factor DIVARICATA;	Q60EH1_ORYSJ SubName: Full=Os05g0449900 protein {ECO:0000313|EMBL:BAS94319.1}; SubName: Full=cDNA clone:J013135D01, full insert sequence {ECO:0000313|EMBL:BAG90775.1};	Zuotin and related molecular chaperones (DnaJ superfamily), contains DNA-binding domains	GO:0005634,nucleus; GO:0003677,DNA binding; GO:0048262,determination of dorsal/ventral asymmetry; GO:0009908,flower development; GO:0003674,molecular_function; GO:0003676,nucleic acid binding; GO:0005488,binding; GO:0097159,organic cyclic compound binding; GO:1901363,heterocyclic compound binding; GO:0003002,regionalization; GO:0007275,multicellular organism development; GO:0007389,pattern specif…	PF00249.34:Myb-like DNA-binding domain	MYB-related	TF	MYB->MYB-related
Os05g0543600-R2R3MYBHv33	0.222767	1.20707	0.367467	1.6704	R2R3-type MYB transcription factor%2C Regulation of the development of secondary cell wall	K09422 transcription factor MYB, plant | (RefSeq) myb-related protein Hv33 (A)	--	myb-related protein Hv33 [Oryza sativa Japonica Group]	MYB3_HORVU RecName: Full=Myb-related protein Hv33;	J9PDC7_ORYSJ SubName: Full=Myb-related protein {ECO:0000313|EMBL:ADO79618.1}; SubName: Full=Os05g0543600 protein {ECO:0000313|EMBL:BAS95152.1};	Transcription factor, Myb superfamily	GO:0005634,nucleus; GO:0003677,DNA binding; GO:0003674,molecular_function; GO:0003676,nucleic acid binding; GO:0005488,binding; GO:0097159,organic cyclic compound binding; GO:1901363,heterocyclic compound binding; GO:0005575,cellular_component; GO:0005622,intracellular anatomical structure; GO:0043226,organelle; GO:0043227,membrane-bounded organelle; GO:0043229,intracellular organelle; GO:0043231…	PF00249.34:Myb-like DNA-binding domain	MYB	TF	MYB->MYB
Os05g0553400-R2R3MYB84	10.9319	13.6493	12.7884	26.2961	R2R3-MYB transcription factor%2C Tolerance to high temperature%2C Modulation of amino acid metabolism%2C Anthocyanin synthesis%2C Hormonal signaling	K09422 transcription factor MYB, plant | (RefSeq) transcription factor RAX2 (A)	--	transcription factor RAX2 [Oryza sativa Japonica Group]	RAX3_ARATH RecName: Full=Transcription factor RAX3; AltName: Full=Myb-related protein 84; Short=AtMYB84; AltName: Full=Protein REGULATOR OF AXILLARY MERISTEMS 3;	B9FLI5_ORYSJ SubName: Full=Os05g0553400 protein {ECO:0000313|EMBL:BAF18177.1}; SubName: Full=Putative Myb-related transcription factor {ECO:0000313|EMBL:AAT85200.1}; SubName: Full=Putative myb transctiption factor {ECO:0000313|EMBL:AAT58725.1};	Transcription factor, Myb superfamily	GO:0005634,nucleus; GO:0003677,DNA binding; GO:0003700,DNA-binding transcription factor activity; GO:0003674,molecular_function; GO:0003676,nucleic acid binding; GO:0005488,binding; GO:0097159,organic cyclic compound binding; GO:1901363,heterocyclic compound binding; GO:0140110,transcription regulator activity; GO:0005575,cellular_component; GO:0005622,intracellular anatomical structure; GO:00432…	PF00249.34:Myb-like DNA-binding domain	MYB	TF	MYB->MYB
Os05g0567600-MYB	2.0453	0.542767	0.1914	0.0769	Similar to SANT/MYB protein.	--	--	protein RADIALIS-like 3 [Oryza sativa Japonica Group]	RADL3_ARATH RecName: Full=Protein RADIALIS-like 3; Short=AtRL3; Short=Protein RAD-like 3;	A0A0D3GAY3_9ORYZ SubName: Full=Uncharacterized protein {ECO:0000313|EnsemblPlants:OBART05G26120.1};	Zuotin and related molecular chaperones (DnaJ superfamily), contains DNA-binding domains	GO:0005634,nucleus; GO:0003700,DNA-binding transcription factor activity; GO:0003674,molecular_function; GO:0140110,transcription regulator activity; GO:0005575,cellular_component; GO:0005622,intracellular anatomical structure; GO:0043226,organelle; GO:0043227,membrane-bounded organelle; GO:0043229,intracellular organelle; GO:0043231,intracellular membrane-bounded organelle; GO:0110165,cellular a…	PF00249.34:Myb-like DNA-binding domain	MYB-related	TF	MYB->MYB-related
Os07g0432800-MYB	10.9363	6.49887	5.3582	4.9415	Similar to Typical P-type R2R3 Myb protein (Fragment).	K03046 DNA-directed RNA polymerase subunit beta' [EC:2.7.7.6] | (RefSeq) rpoC2, OrsajCp017; RNA polymerase beta'' subunit (A)	ko03020: RNA polymerase	Os07g0432800, partial [Oryza sativa Japonica Group]	RPOC2_ORYNI RecName: Full=DNA-directed RNA polymerase subunit beta'' {ECO:0000255|HAMAP-Rule:MF_01324}; EC=2.7.7.6 {ECO:0000255|HAMAP-Rule:MF_01324}; AltName: Full=PEP {ECO:0000255|HAMAP-Rule:MF_01324}; AltName: Full=Plastid-encoded RNA polymerase subunit beta'' {ECO:0000255|HAMAP-Rule:MF_01324}; Short=RNA polymerase subunit beta'' {ECO:0000255|HAMAP-Rule:MF_01324};	Q0D6W4_ORYSJ SubName: Full=Os07g0432800 protein {ECO:0000313|EMBL:BAF21409.1}; Flags: Fragment;	Transcription factor, Myb superfamily	GO:0009507,chloroplast; GO:0000428,DNA-directed RNA polymerase complex; GO:0009536,plastid; GO:0003677,DNA binding; GO:0003899,DNA-directed 5'-3' RNA polymerase activity; GO:0008270,zinc ion binding; GO:0006351,DNA-templated transcription; GO:0003674,molecular_function; GO:0003676,nucleic acid binding; GO:0005488,binding; GO:0097159,organic cyclic compound binding; GO:1901363,heterocyclic compoun…	PF00249.34:Myb-like DNA-binding domain	MYB-related	TF	MYB->MYB-related
Os07g0484700-MYB	26.0372	16.238	12.0379	11.9377	Myb transcription factor domain containing protein.	K03046 DNA-directed RNA polymerase subunit beta' [EC:2.7.7.6] | (RefSeq) rpoC2, OrsajCp017; RNA polymerase beta'' subunit (A)	ko03020: RNA polymerase	transcription factor MYB101 isoform X1 [Oryza sativa Japonica Group]	RPOC2_ORYNI RecName: Full=DNA-directed RNA polymerase subunit beta'' {ECO:0000255|HAMAP-Rule:MF_01324}; EC=2.7.7.6 {ECO:0000255|HAMAP-Rule:MF_01324}; AltName: Full=PEP {ECO:0000255|HAMAP-Rule:MF_01324}; AltName: Full=Plastid-encoded RNA polymerase subunit beta'' {ECO:0000255|HAMAP-Rule:MF_01324}; Short=RNA polymerase subunit beta'' {ECO:0000255|HAMAP-Rule:MF_01324};	Q0D6F7_ORYSJ SubName: Full=Os07g0484700 protein {ECO:0000313|EMBL:BAT01510.1}; SubName: Full=cDNA clone:J013044E03, full insert sequence {ECO:0000313|EMBL:BAG89780.1};	Transcription factor, Myb superfamily	GO:0009507,chloroplast; GO:0000428,DNA-directed RNA polymerase complex; GO:0009536,plastid; GO:0003677,DNA binding; GO:0003899,DNA-directed 5'-3' RNA polymerase activity; GO:0008270,zinc ion binding; GO:0006351,DNA-templated transcription; GO:0003674,molecular_function; GO:0003676,nucleic acid binding; GO:0005488,binding; GO:0097159,organic cyclic compound binding; GO:1901363,heterocyclic compoun…	PF00249.34:Myb-like DNA-binding domain	MYB-related	TF	MYB->MYB-related
Os07g0558100-MYB	1.35723	3.92263	1.3134	1.71127	Similar to Myb-related transcription factor LBM1.	K09422 transcription factor MYB, plant | (RefSeq) transcription factor MYB39 (A)	--	transcription factor MYB102 [Oryza sativa Japonica Group]	MYB41_ARATH RecName: Full=Transcription factor MYB41 {ECO:0000305}; AltName: Full=Myb-related protein 41 {ECO:0000303|PubMed:11597504}; Short=AtMYB41 {ECO:0000303|PubMed:11597504};	Q0D5I7_ORYSJ SubName: Full=Myb protein {ECO:0000313|EMBL:BAC84030.1}; SubName: Full=Os07g0558100 protein {ECO:0000313|EMBL:BAF21886.1};	Transcription factor, Myb superfamily	GO:0005634,nucleus; GO:0003700,DNA-binding transcription factor activity; GO:0000976,transcription cis-regulatory region binding; GO:0006723,cuticle hydrocarbon biosynthetic process; GO:0009825,multidimensional cell growth; GO:0045892,negative regulation of DNA-templated transcription; GO:0080090,regulation of primary metabolic process; GO:0080091,regulation of raffinose metabolic process; GO:000…	PF00249.34:Myb-like DNA-binding domain	MYB	TF	MYB->MYB
Os11g0700500-R2R3MYBAS1	30.1446	7.01963	21.7556	8.20547	R2R3-MYB transcription factor%2C Promotion of seed germination under deep-sowing conditions	K09422 transcription factor MYB, plant | (RefSeq) myb-related protein MYBAS1 (A)	--	myb-related protein MYBAS1 isoform 2 [Oryza sativa Japonica Group]	MYBA1_ORYSJ RecName: Full=Myb-related protein MYBAS1;	A0A0E0RC89_ORYRU SubName: Full=Uncharacterized protein {ECO:0000313|EnsemblPlants:ORUFI11G25190.1};	Transcription factor, Myb superfamily	GO:0005634,nucleus; GO:0003700,DNA-binding transcription factor activity; GO:0043565,sequence-specific DNA binding; GO:0006355,regulation of DNA-templated transcription; GO:0003674,molecular_function; GO:0140110,transcription regulator activity; GO:0003676,nucleic acid binding; GO:0003677,DNA binding; GO:0005488,binding; GO:0097159,organic cyclic compound binding; GO:1901363,heterocyclic compound…	PF00249.34:Myb-like DNA-binding domain	MYB	TF	MYB->MYB
Os12g0238000-MYB	0.312167	0.666333	0.395267	0.621867	SANT domain%2C DNA binding domain containing protein.	K09422 transcription factor MYB, plant | (RefSeq) transcription factor MYB122 (A)	--	Os12g0238000 [Oryza sativa Japonica Group]	MB3R1_ARATH RecName: Full=Transcription factor MYB3R-1 {ECO:0000303|PubMed:11597504}; AltName: Full=Myb-related protein 3R-1 {ECO:0000303|PubMed:11597504}; AltName: Full=Plant c-MYB-like protein 1 {ECO:0000303|PubMed:10482656}; Short=Protein PC-MYB1 {ECO:0000303|PubMed:10482656};	A0A0P0Y8F4_ORYSJ SubName: Full=Os12g0238000 protein {ECO:0000313|EMBL:BAT16484.1};	Transcription factor, Myb superfamily	GO:0005634,nucleus; GO:0000981,DNA-binding transcription factor activity, RNA polymerase II-specific; GO:0000978,RNA polymerase II cis-regulatory region sequence-specific DNA binding; GO:0043565,sequence-specific DNA binding; GO:0008285,negative regulation of cell population proliferation; GO:1901181,negative regulation of cellular response to caffeine; GO:0045892,negative regulation of DNA-templ…	PF00249.34:Myb-like DNA-binding domain	MYB	TF	MYB->MYB
Os12g0567300-MYB	91.2012	65.2043	55.7055	41.5119	Myb transcription factor domain containing protein.	K09422 transcription factor MYB, plant | (RefSeq) myb-related protein MYBAS2 isoform X2 (A)	--	hypothetical protein OsJ_36546 [Oryza sativa Japonica Group]	MYBA2_ORYSJ RecName: Full=Myb-related protein MYBAS2;	A3CIJ4_ORYSJ SubName: Full=Uncharacterized protein {ECO:0000313|EMBL:EAZ20907.1};	Transcription factor, Myb superfamily	GO:0005634,nucleus; GO:0003700,DNA-binding transcription factor activity; GO:0043565,sequence-specific DNA binding; GO:0006355,regulation of DNA-templated transcription; GO:0003674,molecular_function; GO:0140110,transcription regulator activity; GO:0003676,nucleic acid binding; GO:0003677,DNA binding; GO:0005488,binding; GO:0097159,organic cyclic compound binding; GO:1901363,heterocyclic compound…	PF00249.34:Myb-like DNA-binding domain	MYB	TF	MYB->MYB
novel.300-MYB	10.6329	6.03457	1.4411	3.07077	--	K12133 MYB-related transcription factor LHY | (RefSeq) protein LHY isoform X1 (A)	ko04712: Circadian rhythm - plant	hypothetical protein OsI_20125 [Oryza sativa Indica Group]	DIV_ANTMA RecName: Full=Transcription factor DIVARICATA;	A0A0E0PN44_ORYRU SubName: Full=Uncharacterized protein {ECO:0000313|EnsemblPlants:ORUFI05G19330.1};	Zuotin and related molecular chaperones (DnaJ superfamily), contains DNA-binding domains	GO:0005634,nucleus; GO:0003677,DNA binding; GO:0048262,determination of dorsal/ventral asymmetry; GO:0009908,flower development; GO:0003674,molecular_function; GO:0003676,nucleic acid binding; GO:0005488,binding; GO:0097159,organic cyclic compound binding; GO:1901363,heterocyclic compound binding; GO:0003002,regionalization; GO:0007275,multicellular organism development; GO:0007389,pattern specif…	PF00249.34:Myb-like DNA-binding domain	MYB-related	TF	MYB->MYB-related
